# Supplementary material for: The Ecophysiological Performance and Traits of Genera within the Stichococcus-like Clade (Trebouxiophyceae) under Matric and Osmotic Stress
Source: Microorganisms. 2021 Aug 26;9(9):1816. doi: 10.3390/microorganisms9091816 (PMC8472729; doi:10.3390/microorganisms9091816)
Supplement: Supplementary file 1 [file microorganisms-09-01816-s001.zip]

Archive with 3 entries (3 files):
- P2_Tab.S1_HPLC_abs_values.pdf
- P2_Tab.S2_PAM_abs_values.pdf
- Table S3.pdf
